# Supplementary material for: Wastewater-Based Surveillance of Human Adenoviruses in Italy: Quantification by Digital PCR and Molecular Typing via Nanopore Amplicon Sequencing
Source: Viruses. 2025 May 30;17(6):791. doi: 10.3390/v17060791 (PMC12197328; doi:10.3390/v17060791)
Supplement: Supplementary file 1 [file viruses-17-00791-s001.zip]

Archive with 2 entries (2 files):
- Supplementary Table S1 A total of 168 wastewater samples.xlsx
- viruses-3653216-supplementary.pdf
