# Supplementary material for: Wastewater-Based Surveillance of Human Adenoviruses in Italy: Quantification by Digital PCR and Molecular Typing via Nanopore Amplicon Sequencing
Source: Viruses. 2025 May 30;17(6):791. doi: 10.3390/v17060791 (PMC12197328; doi:10.3390/v17060791)
Supplement: Supplementary file 1 [file viruses-17-00791-s001.zip › Supplementary Table S1 A total of 168 wastewater samples.xlsx]

## Sheet: Foglio1
ID ISS	ID SARI	Sampling date	WWTP	Province	Region	Equivalent Inhabitans	Inhibition value (delta Cq)	Recovery (%)	dPCR (ID 494) (c.g./L)	HAdV genome copies/day*inhabitant	Nested PCR (ID 582/583)	Typing by Sanger sequencing
1	17491	2023-01-10 11:00:00	Via Raiale	Pescara	Abruzzo	160000	0.77	13.6	361000	143000000	+	HAdV-A12
2	17492	2023-01-10 11:00:00	Montesilvano	Pescara	Abruzzo	140000	1.24	10.5	1980000	368000000	+	HAdV-F41
3	17493	2023-01-10 11:00:00	S. Martino	Chieti	Abruzzo	114500	1.22	11.2	84000	628000	+	HAdV-C2/89
4	17494	2023-01-10 11:00:00	Pile	L'Aquila	Abruzzo	48000	0.71	14	23200	7730000	-
5	17495	2023-01-10 11:00:00	Villa Pavone	Teramo	Abruzzo	41824	1	10	848000	301000000	-
6	17509	2023-01-10 11:00:00	Tiera di Vaglio	Potenza	Basilicata	95000	0	72.9	190000	115000000	-
7	17510	2023-01-10 11:00:00	Pantano	Matera	Basilicata	24000	0.25	100	53800	21300000	-
8	17476	2023-01-03 11:00:00	Cosenza - Sant'Angelo	Cosenza	Calabria	20000	1.42	28.2	37500	77000000	-
9	17477	2023-01-03 11:00:00	Cosenza - Coda di Volpe	Cosenza	Calabria	191000	1.09	47.8	4120000	456000000	-
10	17478	2023-01-03 11:00:00	Catanzaro Lido - Loc. Varghello	Catanzaro	Calabria	90000	1.58	18.8	4460000	1130000000	+	M.E.
11	17479	2023-01-03 11:00:00	Crotone - località Papaniciaro	Crotone	Calabria	60000	1.32	37.1	390000	161000000	-
12	17480	2023-01-03 11:00:00	Ravagnese - località Aeroporto	Reggio Calabria	Calabria	120000	1.29	23.6	198000	34300000	-
13	17481	2023-01-03 11:00:00	Catanzaro - Zona industriale	Catanzaro	Calabria	120000	1.77	14	1010000	581000000	-
14	17775	2023-01-10 11:00:00	Salerno	Salerno	Campania	700000	0	7.3	0	0	-
15	17776	2023-01-10 11:00:00	Nocera Sup	Salerno	Campania	299121	0.1	21.8	39300	7540000	-
16	17777	2023-01-10 11:00:00	Manocalzati	Avellino	Campania	140000	0	32.9	192000	26100000	-
17	17778	2023-01-10 11:00:00	Napoli OVEST - Ingresso Principale	Napoli	Campania	950000	0.7	25	0	0	+	HAdV-B3
18	17779	2023-01-10 11:00:00	Napoli OVEST - ex ingresso Camaldoli	Napoli	Campania	250000	0.5	37.7	237000	318000000	-
19	17780	2023-01-10 11:00:00	Area Nolana	Napoli	Campania	400000	0	30.7	1290000	466000000	+	HAdV-F41
20	17781	2023-01-10 11:00:00	Napoli EST	Napoli	Campania	1750000	0.1	11.8	129000	4030000	-
21	17782	2023-01-10 11:00:00	Area Casertana	Caserta	Campania	370769	0.3	25	184000	76500000	+	HAdV-F41 (partial sequence)
22	17359	2023-01-10 11:00:00	Ferrara - Linea 1	Ferrara	Emilia-Romagna	120000	2	1.4	572000	119000000	-
23	17360	2023-01-10 11:00:00	Ferrara - Linea 2	Ferrara	Emilia-Romagna	120000	0	0	0	0	-
24	17361	2023-01-10 11:00:00	Carpi	Modena	Emilia-Romagna	200000	0.5	2	329000	51100000	-
25	17422	2023-01-09 11:00:00	IDAR	Bologna	Emilia-Romagna	800000	0.38	19.7	804000	19000000	+	M.E.
26	17423	2023-01-09 11:00:00	Ravenna	Ravenna - Forlì-Cesena	Emilia-Romagna	240000	0	12	20200	4250000	-
27	17424	2023-01-09 11:00:00	Imola	Bologna	Emilia-Romagna	75000	0.18	4.9	213000	322000000	-
28	17425	2023-01-09 11:00:00	Faenza	Ravenna	Emilia-Romagna	100000	0.08	1	112000	35900000	+	HAdV-B3
29	17426	2023-01-09 11:00:00	Naviglio	Modena	Emilia-Romagna	500000	0.68	2.2	422000	9930000	+	HAdV-B3
30	17427	2023-01-10 11:00:00	Cesena	Forlì-Cesena	Emilia-Romagna	197500	0.23	1	216000	11200000	+	HAdV-B3
31	17428	2023-01-10 11:00:00	Forlì	Forlì-Cesena	Emilia-Romagna	250000	0	1	16700	4340000	+	HAdV-F41 (partial sequence)
32	17429	2023-01-11 11:00:00	S. Giustina	Rimini - Forlì-Cesena	Emilia-Romagna	560000	0.05	2	124000	4610000	+	HAdV-B3
33	17438	2023-01-09 11:00:00	Mancasale	Reggio Emilia	Emilia-Romagna	280000	0.43	21.3	24200	3540000	+	HAdV-B3
34	17466	2023-01-10 11:00:00	Udine	Udine	Friuli-Venezia Giulia	200000	0	4	5960	1070000	-
35	17507	2023-01-10 11:00:00	Servola	Trieste	Friuli-Venezia Giulia	190000	0.08	2	148000	103000000	+	M.E.
36	17508	2023-01-10 11:00:00	Cordenons	Pordenone	Friuli-Venezia Giulia	15000	0.12	2	0	0	-
37	17296	2023-01-10 11:00:00	Civitavecchia Fiumaretta	Roma	Lazio	86400	1.96	2.9	0	0	-
38	17330	2023-01-09 11:00:00	Viterbo - Strada Bagni	Viterbo	Lazio	30000	0	9.2	9910	8600000	-
39	17331	2023-01-09 11:00:00	Anzio - Colle Cocchino	Roma	Lazio	75000	0.43	8.5	57100	9370000	+	HAdV-F41
40	17332	2023-01-09 11:00:00	Aprilia (Via del Campo)	Latina	Lazio	66000	0.23	5	28800	7430000	+	M.E.
41	17333	2023-01-09 11:00:00	Latina Loc Latina Est	Latina	Lazio	90000	0.1	7	35800	5960000	+	HAdV-F41
42	17334	2023-01-09 11:00:00	Pomezia - Via Cincinnato	Roma	Lazio	60000	0.81	5.5	21500	7690000	+	M.E.
43	17335	2023-01-09 11:00:00	Velletri (LA CHIUSA-SORBO)	Roma	Lazio	36700	1.02	16.2	77000	15400000	+	HAdV-F41
44	17336	2023-01-09 11:00:00	Guidonia - Ponte Lucano	Roma	Lazio	50000	1.11	3.5	650000	44900000	+	M.E.
45	17911	2023-01-03 11:00:00	Roma Est (linea 1 + linea 2)	Roma	Lazio	900000	0	20.3	67500	1190000	+	HAdV-B3
46	17912	2023-01-03 11:00:00	Roma Nord	Roma	Lazio	780000	0	19.8	82600	28900000	+	M.E.
47	17913	2023-01-04 11:00:00	Roma Sud	Roma	Lazio	1100000	0	48.9	196000	35600000	-
48	17914	2023-01-04 11:00:00	Ostia	Roma	Lazio	350000	0	19.4	21900	48900000	+	HAdV-B3
49	17385	2023-01-09 11:00:00	Savona	Savona	Liguria	256203	0	26.02	69100	6610000	-
50	17386	2023-01-10 11:00:00	Borghetto Santo Spirito	Savona	Liguria	140000	0	11.63	0	0	-
51	17387	2023-01-10 11:00:00	Pegli	Genova	Liguria	20507	0.35	18.91	183000	31100000	+	HAdV-F41
52	17388	2023-01-10 11:00:00	Voltri	Genova	Liguria	40496	0.24	19.81	1990	454000	+	HAdV-F41
53	17389	2023-01-10 11:00:00	Quinto	Genova	Liguria	48748	0.11	28.94	15600	3600000	-
54	17390	2023-01-10 11:00:00	Rapallo	Genova	Liguria	90000	0.12	9.98	3130000	797000000	+	HAdV-F41
55	17391	2023-01-10 11:00:00	Sestri P	Genova	Liguria	51368	0	16.66	102000	6240000	+	M.E.
56	17392	2023-01-10 11:00:00	Sturla	Genova	Liguria	43573	0	14.98	35500	9210000	+	HAdV-F41
57	17393	2023-01-10 11:00:00	Camisano	La Spezia	Liguria	40840	0.21	4.06	33400	9770000	+	HAdV-C2/89 (partial sequence)
58	17394	2023-01-10 11:00:00	Silea	La Spezia	Liguria	17500	0.05	12.1	6070	2600000	-
59	17395	2023-01-10 11:00:00	La Spezia	La Spezia	Liguria	82000	0.05	15.38	28600	13600000	+	M.E.
60	17396	2023-01-10 11:00:00	Imperia	Imperia	Liguria	160000	0.08	13.64	85700	10300000	+	HAdV-F41
61	17397	2023-01-10 11:00:00	Sanremo - località Capo Verde	Imperia	Liguria	80000	0	28.18	90800	23200000	+	HAdV-B3
62	17398	2023-01-11 11:00:00	Darsena	Genova	Liguria	118276	0.07	11.71	142000	55400000	+	HAdV-F41
63	17399	2023-01-11 11:00:00	Punta Vagno Genova	Genova	Liguria	75000	0	38.79	134000	66900000	+	M.E.
64	17400	2023-01-11 11:00:00	Valpolcevera	Genova	Liguria	157650	0.12	14.39	3980	703000	-
65	17432	2023-01-10 11:00:00	Punta Vagno Genova	Genova	Liguria	75000	0.08	15.6	3940	2270000	+	HAdV-F41
66	17345	2023-01-09 11:00:00	Bresso	Milano	Lombardia	220000	0	35.6	248000	107000000	+	M.E.
67	17346	2023-01-09 11:00:00	Peschiera Borromeo	Milano - Monza e della Brianza	Lombardia	566000	2.26	8.2	169000	24100000	+	M.E.
68	17347	2023-01-09 11:00:00	Canegrate	Milano - Varese	Lombardia	137950	0	18.6	125000	63500000	+	HAdV-B3
69	17348	2023-01-09 11:00:00	Varese	Varese	Lombardia	74402	0.17	11.2	126000	42800000	+	M.E.
70	17349	2023-01-09 11:00:00	Lonate Pozzolo	Milano - Varese	Lombardia	450000	0.52	18.5	484000	120000000	+	M.E.
71	17405	2023-01-10 11:00:00	Bergamo	Bergamo	Lombardia	220000	0.63	32.9	35600	16000000	+	HAdV-B3
72	17406	2023-01-10 11:00:00	Citta di Cremona	Cremona	Lombardia	180000	0.79	100	10100	1390000	+	HAdV-F41
73	17408	2023-01-10 11:00:00	Verziano	Brescia	Lombardia	296000	0.43	49	0	0	-
74	19169	2023-01-11 11:00:00	Sondrio	Sondrio	Lombardia	49500	0	8.9	33300	8420000	-
75	17373	2023-01-09 11:00:00	Milano Nosedo	Milano	Lombardia	1250000	0.25	26	678000	381000000	+	HAdV-B3
76	17374	2023-01-09 11:00:00	Milano San Rocco	Milano	Lombardia	1036000	0.75	18	278000	119000000	+	HAdV-F41
77	17375	2023-01-09 11:00:00	Como	Como	Lombardia	196000	0.32	42	22100	5490000	-
78	17376	2023-01-09 11:00:00	Monza	Como - Lecco - Milano - Monza e della Brianza	Lombardia	600000	0.56	41	50200	17700000	-
79	17377	2023-01-09 11:00:00	Pavia	Pavia	Lombardia	132912	0.84	25	2370000	1070000000	+	M.E.
81	17235	2023-01-03 11:00:00	Borgheria	Pesaro-Urbino	Marche	116000	0.16	45.6	10100	1770000	-
82	17236	2023-01-03 11:00:00	Ponte Metauro	Pesaro-Urbino	Marche	60000	0.43	60.9	71600	7320000	+	HAdV-C2/89
83	17237	2023-01-03 11:00:00	Ponte Sasso	Pesaro-Urbino	Marche	18000	0.45	63.2	377000	25100000	-
84	17238	2023-01-03 11:00:00	Zipa	Ancona	Marche	100000	0.34	63.1	10300	1680000	-
85	17239	2023-01-03 11:00:00	Falconara	Ancona	Marche	85000	0.41	47.6	24000	5260000	-
86	17240	2023-01-03 11:00:00	Camerano	Ancona	Marche	33000	0.22	54.2	238000	49200000	+	HAdV-F41
87	17497	2023-01-09 11:00:00	Termoli - località Pantano Basso	Campobasso	Molise	25000	0.36	11.1	8150	1370000	-
88	17498	2023-01-09 11:00:00	Termoli - località Porto	Campobasso	Molise	25000	0.24	11.1	30500	2270000	-
89	17496	2023-01-09 11:00:00	Campobasso - San Pietro	Campobasso	Molise	50000	0.78	26.9	2250000	374000000	+	M.E.
90	17516	2023-01-11 11:00:00	IDA Bolzano	Bolzano	P.A. Bolzano	372410	0	36.8	52900	4660000	+	HAdV-B3
91	17517	2023-01-11 11:00:00	IDA Merano	Bolzano	P.A. Bolzano	356520	0.18	31.7	62100	3130000	+	M.E.
92	17518	2023-01-11 11:00:00	IDA Termeno	Bolzano	P.A. Bolzano	68945	0	69.5	129000	10300000	-
93	17302	2023-01-09 11:00:00	Trento Nord	Trento	P.A. Trento	120000	0	46.4	0	0	+	HAdV-F41
94	17303	2023-01-09 11:00:00	Trento Sud	Trento	P.A. Trento	100000	0.02	26.3	5950	870000	+	HAdV-F41 (partial sequence)
95	17304	2023-01-09 11:00:00	Rovereto	Trento	P.A. Trento	95000	0	36.7	311000	38400000	+	HAdV-F41
96	17256	2023-01-09 11:00:00	Castiglione Torinese	Torino	Piemonte	1934099	0.23	27.7	0	0	+	HAdV-F41
97	17257	2023-01-09 11:00:00	Biella Nord	Biella	Piemonte	67000	1.3	65.4	5870	1210000	-
98	17258	2023-01-09 11:00:00	Biella Sud	Biella	Piemonte	53000	0.58	87.7	24800	11400000	+	HAdV-F41
99	17259	2023-01-09 11:00:00	Novara	Novara	Piemonte	184000	1.89	62.7	115000	280000000	+	HAdV-F41
100	17353	2023-01-11 11:00:00	Alessandria	Alessandria	Piemonte	110000	0.36	7.3	21700	2410000	+	M.E.
101	17354	2023-01-11 11:00:00	Asti	Asti	Piemonte	95000	0.09	4.4	18400	1590000	+	HAdV-F41
102	17355	2023-01-11 11:00:00	Cuneo	Cuneo	Piemonte	185000	0	4.7	75100	18400000	+	HAdV-F41
103	17249	2023-01-09 11:00:00	Bari Est	Bari	Puglia	389000	0	11.5	590000	129000000	+	M.E.
104	17250	2023-01-09 11:00:00	Bari Ovest	Bari	Puglia	360000	1.39	5.6	431000	66900000	+	M.E.
105	17254	2023-01-09 11:00:00	Bitonto	Bari	Puglia	79332	1.07	8.9	19100	1660000	+	HAdV-F41
106	17255	2023-01-09 11:00:00	Molfetta	Bari	Puglia	84803	0.31	25.8	3740000	599000000	+	M.E.
107	17272	2023-01-09 11:00:00	Brindisi Fiume Grande	Brindisi	Puglia	93013	1.88	15.1	4020	743000	+	HAdV-F41
108	17277	2023-01-09 11:00:00	Lecce	Lecce	Puglia	195368	0	8.4	238000	23700000	+	M.E.
109	17278	2023-01-09 11:00:00	Taranto Bellavista	Taranto	Puglia	116723	1.27	5.7	65800	6960000	+	HAdV-F41
110	17279	2023-01-09 11:00:00	Taranto Gennarini	Taranto	Puglia	226667	1.83	35	78900	9920000	+	M.E.
111	17301	2023-01-10 11:00:00	Altamura	Bari	Puglia	95414	0	1	24600	3390000	+	HAdV-F41
112	17317	2023-01-10 11:00:00	Barletta	Barletta-Andria-Trani	Puglia	129356	0.02	11	2680000	280000000	+	M.E.
113	17318	2023-01-10 11:00:00	Andria	Barletta-Andria-Trani	Puglia	130000	0	53.5	1490000	121000000	+	M.E.
114	17319	2023-01-10 11:00:00	Cerignola	Foggia	Puglia	56355	0	1.3	244000	52000000	+	M.E.
115	17320	2023-01-10 11:00:00	Foggia	Foggia	Puglia	208000	0.55	56.3	2500000	252000000	+	M.E.
116	17321	2023-01-10 11:00:00	Manfredonia	Foggia	Puglia	77000	0.65	30.7	1960000	290000000	+	M.E.
117	17350	2023-01-11 11:00:00	Bisceglie	Barletta-Andria-Trani	Puglia	85714	0.25	3.77	426000	32100000	+	M.E.
118	17351	2023-01-11 11:00:00	Trani	Barletta-Andria-Trani	Puglia	83667	0	17.9	583000	55800000	+	M.E.
119	17328	2023-01-10 11:00:00	Trapani	Trapani	Sicilia	118500	0.75	5.5	96900	9570000	+	HAdV-F41
120	17329	2023-01-10 11:00:00	Mazara del Vallo	Trapani	Sicilia	17000	1.2	2.9	4190	488000	-
121	17410	2023-01-09 11:00:00	Agrigento	Agrigento	Sicilia	55000	1.27	2.3	109000	13200000	+	M.E.
122	17411	2023-01-09 11:00:00	Enna	Enna	Sicilia	34000	1.87	1.2	1880000	216000000	+	HAdV-B3
123	17412	2023-01-10 11:00:00	Bagheria	Palermo	Sicilia	75000	1.72	1.9	2920000	372000000	+	M.E.
124	17413	2023-01-10 11:00:00	Acqua dei Corsari	Palermo	Sicilia	314973	1.79	2	3170000	782000000	+	M.E.
125	17414	2023-01-10 11:00:00	Fondo Verde	Palermo	Sicilia	53886	0.84	2.5	1000000	179000000	+	M.E.
126	17415	2023-01-10 11:00:00	Caltanissetta e San Cataldo	Caltanissetta	Sicilia	76700	1.8	1.3	1810000	406000000	+	M.E.
127	17440	2023-01-10 11:00:00	Pantano d'Arci	Catania	Sicilia	68434	0	33.6	14600	4820000	-
128	17442	2023-01-11 11:00:00	Giarre	Catania	Sicilia	47600	0	30.4	44000	6130000	+	HAdV-B3
129	17443	2023-01-12 11:00:00	Siracusa	Siracusa	Sicilia	180000	0	44.8	97600	20700000	+	HAdV-F41
130	17401	2023-01-10 11:00:00	Modica	Ragusa	Sicilia	50400	0	57.2	19900	2680000	+	HAdV-C1/104
131	17402	2023-01-10 11:00:00	Vittoria	Ragusa	Sicilia	55000	0	74.9	227000	62400000	+	M.E.
132	17403	2023-01-10 11:00:00	Ragusa	Ragusa	Sicilia	98000	0	61.2	459000	51300000	+	HAdV-B3
133	17404	2023-01-10 11:00:00	Gela Macchitella	Caltanissetta	Sicilia	12000	0.25	40.7	312000	41100000	+	HAdV-F41
135	17356	2023-01-03 11:00:00	Bagheria	Palermo	Sicilia	75000	1.3	2.2	47000	5950000	-
136	17357	2023-01-04 11:00:00	Acqua dei Corsari	Palermo	Sicilia	314973	1.89	1.3	38800	9670000	-
137	17358	2023-01-04 11:00:00	Fondo Verde	Palermo	Sicilia	53886	1.37	1.3	10200	1770000	-
138	17459	2023-01-10 11:00:00	Viareggio	Lucca	Toscana	93000	0.1	21.8	0	0	+	HAdV-B3
139	17460	2023-01-10 11:00:00	Lavello 1	Massa	Toscana	87000	1.28	1	43100	6860000	+	HAdV-B3
140	17461	2023-01-10 11:00:00	Pontetetto	Lucca	Toscana	95000	1.14	7.5	28000	9440000	+	M.E.
141	17462	2023-01-10 11:00:00	Rivellino	Livorno	Toscana	21000	0.8	11.3	6020	11700000	-
142	17463	2023-01-11 11:00:00	Rivellino	Livorno	Toscana	21000	0	8.4	9920	16400000	-
143	17467	2023-01-11 11:00:00	San Colombano	Firenze	Toscana	600000	0	10.7	67200	26600000	+	HAdV-F41
144	17468	2023-01-12 11:00:00	San Colombano	Firenze	Toscana	600000	0.03	8.7	102000	44100000	+	M.E.
145	17469	2023-01-10 11:00:00	Baciacavallo	Prato	Toscana	900000	0.03	13	195000	20900000	+	HAdV-A12
146	17470	2023-01-11 11:00:00	Baciacavallo	Prato	Toscana	900000	0.22	6.5	158000	17100000	+	HAdV-F41 (partial sequence)
147	17471	2023-01-11 11:00:00	Casolino - San Leo	Arezzo	Toscana	90000	0.06	6.4	29200	6070000	+	M.E.
148	17472	2023-01-10 11:00:00	San Giovanni - Pianetto	Grosseto	Toscana	100000	0.91	21.2	30900	6040000	+	M.E.
149	17473	2023-01-11 11:00:00	Centrale Pistoia	Pistoia	Toscana	120000	0	11.7	7800	1640000	+	HAdV-C2/89
150	17474	2023-01-10 11:00:00	Ponte a Tressa	Siena	Toscana	99000	0.67	2.9	190000	12000000	+	HAdV-B3
151	17253	2023-01-09 11:00:00	Perugia - Pian della Genna	Perugia	Umbria	90000	0	19.7	360000	85400000	+	HAdV-F41
152	17371	2023-01-12 11:00:00	Foligno Casone	Perugia	Umbria	90000	0	10.8	49500	7890000	+	M.E.
153	17372	2023-01-12 11:00:00	Terni	Terni	Umbria	150000	0	30.4	41400	13900000	+	HAdV-B3
154	17420	2023-01-11 11:00:00	La Salle	Aosta	Valle d'Aosta	60000	0.13	21.9	58500	9130000	+	HAdV-B3
155	17421	2023-01-11 11:00:00	Brissogne	Aosta	Valle d'Aosta	150000	0.22	14.7	10200	1750000	+	HAdV-B3
156	17291	2023-01-10 11:00:00	Padova Ca' Nordio - centro storico	Padova	Veneto	98500	0	32.8	83800	19400000	+	M.E.
157	17292	2023-01-10 11:00:00	Padova Ca' Nordio - zip	Padova	Veneto	98500	0	28.4	0	0	+	HAdV-B3
158	17293	2023-01-10 11:00:00	Padova Guizza	Padova	Veneto	13000	0	23.3	136000	31300000	+	HAdV-B3
159	17294	2023-01-10 11:00:00	Abano Terme	Padova	Veneto	35000	0	15.4	22700	3350000	+	M.E.
160	17325	2023-01-10 11:00:00	Treviso	Treviso	Veneto	70000	0.28	9.7	607000	160000000	+	HAdV-B3
161	17326	2023-01-10 11:00:00	Vicenza Casale	Vicenza	Veneto	92000	0.16	4.7	68100	25400000	+	HAdV-B3
162	17327	2023-01-10 11:00:00	Venezia Fusina	Venezia	Veneto	400000	0.75	1.1	442000	124000000	+	HAdV-B3
163	17363	2023-01-12 11:00:00	Verona_collettore 1M	Verona	Veneto	82000	0	11.4	1080000	193000000	+	HAdV-B3
164	17364	2023-01-12 11:00:00	Verona_collettore 3M	Verona	Veneto	102000	0	6	1380000	126000000	+	HAdV-B3
165	17365	2023-01-12 11:00:00	Verona_collettore 8M	Verona	Veneto	226000	0	7.2	852000	141000000	+	HAdV-B3
166	17774	2023-01-10 11:00:00	Eboli	Salerno	Campania	30000	0.6	46.3	12600	117000000	+	HAdV-F41
167	17783	2023-01-10 11:00:00	Villa Literno	Caserta	Campania	631714	0.8	5.9	6280	2580000	+	M.E.
168	17435	2023-01-11 11:00:00	Borgoforte	Piacenza	Emilia-Romagna	163333	1.42	9.7	255000	83500000	-
169	17437	2023-01-11 11:00:00	Parma ovest	Parma	Emilia-Romagna	168000	0.14	29.7	4000	1010000	-
170	17915	2023-01-04 11:00:00	Fregene	Roma	Lazio	76000	0	17.9	108000	109000000	+	HAdV-B3
